# Supplementary material for: Design of an L-Valine-Modified Nanomicelle-Based Drug Delivery System for Overcoming Ocular Surface Barriers
Source: Pharmaceutics. 2022 Jun 16;14(6):1277. doi: 10.3390/pharmaceutics14061277 (PMC9230556; doi:10.3390/pharmaceutics14061277)
Supplement: Supplementary file 1 [file pharmaceutics-14-01277-s001.zip]

Archive with 1 entries (1 files):
- pharmaceutics-1739394-supplementary.pdf
